# Supplementary material for: Salvage Autologous Stem Cell Transplantation in Daratumumab-Refractory Multiple Myeloma
Source: Cancers (Basel). 2021 Aug 10;13(16):4019. doi: 10.3390/cancers13164019 (PMC8392190; doi:10.3390/cancers13164019)
Supplement: Supplementary file 1 [file cancers-13-04019-s001.zip]

Archive with 1 entries (1 files):
- cancers-1309784-supplementary.pdf
